# Supplementary material for: Facile and Rapid Electrochemical Conversion of Ni into Ni(OH)2 Thin Film as the Catalyst for Direct Growth of Carbon Nanotubes on Ni Foam for Supercapacitors
Source: Nanomaterials (Basel). 2022 Nov 2;12(21):3867. doi: 10.3390/nano12213867 (PMC9653567; doi:10.3390/nano12213867)
Supplement: Supplementary file 1 [file nanomaterials-12-03867-s001.zip]

Archive with 1 entries (1 files):
- nanomaterials-1971839-supplementary.pdf
